# Supplementary material for: Comparative Metabolomic and Transcriptomic Analyses Identify Candidate Genes Associated with Flavonoid Accumulation and Phenylpropanoid Metabolism in Large-Fruited Hawthorn (Malus doumeri (Bois) Chev.)
Source: Molecules. 2026 May 28;31(11):1857. doi: 10.3390/molecules31111857 (PMC13257776; doi:10.3390/molecules31111857)
Supplement: Supplementary file 1 [file molecules-31-01857-s001.zip]

Archive with 1 entries (1 files):
- molecules-4284446-supplementary.pdf
